# Supplementary material for: Microbial Consortium HJ-SH with Very High Degradation Efficiency of Phenanthrene
Source: Microorganisms. 2023 Sep 23;11(10):2383. doi: 10.3390/microorganisms11102383 (PMC10609217; doi:10.3390/microorganisms11102383)
Supplement: Supplementary file 1 [file microorganisms-11-02383-s001.zip]

Archive with 1 entries (1 files):
- microorganisms-2575313-supplementary.pdf
